# Supplementary material for: Effect of Inoculum Pretreatment on the Composition of Microbial Communities in Anaerobic Digesters Producing Volatile Fatty Acids
Source: Microorganisms. 2020 Apr 17;8(4):581. doi: 10.3390/microorganisms8040581 (PMC7232380; doi:10.3390/microorganisms8040581)
Supplement: Supplementary file 1 [file microorganisms-08-00581-s001.zip]

Archive with 2 entries (2 files):
- SUPPLEMENTARY MATERIAL S1_Revised.docx
- Supplementary Material S2.xlsx
