# Supplementary material for: Effect of Inoculum Pretreatment on the Composition of Microbial Communities in Anaerobic Digesters Producing Volatile Fatty Acids
Source: Microorganisms. 2020 Apr 17;8(4):581. doi: 10.3390/microorganisms8040581 (PMC7232380; doi:10.3390/microorganisms8040581)
Supplement: Supplementary file 1 [file microorganisms-08-00581-s001.zip › Supplementary Material S2.xlsx]

## Sheet: spearmancorel&abundances
			taxon	CR01	CR03	CR06	CR10	TH01	TH03	TH06	THR10	pvalue(p>0,05) Treatment (T), Interactions treatment and days (TD)		Acetic acid	Propionic acid	Butyric acid	Iso-butyric acid	Valeric acid	Iso-valeric acid	Caproic acid	k_Archaea_unclassified	g_Candidatus_Nitrososphaera	g_Methanobacterium	g_Methanobrevibacter	g_Methanosphaera	f_WSA2_unclassified	c_Methanomicrobia_unclassified	g_Methanoculleus	g_Methanospirillum	g_Methanosaeta	f_Methanosarcinaceae_unclassified	g_Methanosarcina	o_Methanosarcinales_unclassified	o_YC_E6_unclassified	g_Methanomassiliicoccus	g_vadinCA11	k_Bacteria_unclassified	g_Candidatus_Microthrix	o_Acidimicrobiales_unclassified	g_Actinomyces	g_Corynebacterium	f_Microbacteriaceae_unclassified	g_Microbacterium	g_Arthrobacter	g_Mycobacterium	g_Rhodococcus	f_Nocardioidaceae_unclassified	g_Propionicimonas	f_Propionibacteriaceae_unclassified
p__Euryarchaeota	c__Methanobacteria	o_Methanobacteriales	g_Methanobacterium	0.0604164	0.0356817	0.0545416	0.0400245	0.0856928	0.169103	0.164414	0.201638	T	g_Methanobacterium	0.8		0.9	0.8		0.9		-0.7							-0.6		-0.8		0.8	-0.8				-0.8		0.8				0.7		0.8			0.7	0.8
p__Euryarchaeota	c__Methanobacteria	o_Methanobacteriales	g_Methanobrevibacter	0.0266113	0.0477785	0.0252547	0.0349354	0.172515	0.184698	0.127091	0.0822775	T	g_Methanobrevibacter			0.7									0.7			-0.7		-0.7		0.8	-0.8				-0.8		0.6		0.7	0.6	0.6		0.7				0.8
p__Euryarchaeota	c__Methanobacteria	o_Methanobacteriales	g_Methanosphaera	0.0435139	0.0215307	0.0124505	0.0215461	0.0738705	0.0711501	0.0762548	0.0381193	T	g_Methanosphaera	0.7					0.7		-0.9			0.7								0.7					-0.7		0.6		0.8	0.7
p__Euryarchaeota	c__Methanomicrobia	c_Methanomicrobia_unclassified	c_Methanomicrobia_unclassified	0.0169026	0.0134662	0.0252547	0.0190015	0.0490964	0.0131579	0.100064	0.283372	T	c_Methanomicrobia_unclassified			0.7		0.7	0.7	0.7							0		-0.7	-0.7				0.7					0.8			0.6	0.7		0.7
p__Euryarchaeota	c__Methanomicrobia	o_Methanomicrobiales	g_Methanosarcina	0.0108785	0.00471698	0.00841822	0.00815668	0.0372741	0.0316764	0.0389318	0.0208999	-	g_Methanosarcina	0.8		0.8			0.8		-0.8		0.8	0.8	0.7			-0.7		-0.8		0	-0.7				-0.8		0.8		0.8	0.7	0.8		0.6	0.7			0.9
p__Euryarchaeota	c__Methanomicrobia	o_YC-E6	o_YC-E6_unclassified	0	0	0	0	0	0	0.0135135	0.0752027	-	o_YC_E6_unclassified			0.7	0.7	0.7	0.7	0.7							0.7							0		-0.7
p__Euryarchaeota	c__Thermoplasmata	o_E2	g_Methanomassiliicoccus	0.0157328	0.0127815	0.00841822	0.00815668	0	0	0.0238095	0.0164555	TD	g_Methanomassiliicoccus							0.6															0
p__Actinobacteria	c__Acidimicrobiia	o__Acidimicrobiales	o_Acidimicrobiales_unclassified	0.000425532	0	0.000812193	0.000268384	0.00131843	0.00104811	0.00114223	0.00148435	-	o_Acidimicrobiales_unclassified	0.7		0.8			0.7		-0.6		0.8	0.6	0.6		0.8	-0.8		-0.7		0.8	-0.8				-0.8	0.6	0		0.8	0.8	0.7		0.8			0.6	0.8
p__Actinobacteria	c__Actinobacteria	o__Actinomycetales	g_Corynebacterium	0.00164471	0.00117284	0.000812193	0.000536769	0.00464399	0.00370049	0.00514299	0.00187604	-	g_Corynebacterium	0.8		0.7			0.7		-0.7			0.7	0.8			-0.7				0.8	-0.7				-0.8	0.6	0.8		0	0.8							0.8
p__Actinobacteria	c__Actinobacteria	o__Actinomycetales	g_Microbacterium	0.000822357	0.00078007	0.0011974	0.00107278	0.00194815	0.00209621	0.00285852	0.00185882	T	g_Microbacterium	0.7		0.7			0.7				0.7	0.6			0.7			-0.8		0.8					-0.7		0.7			0.6	0		0.7				0.7
p__Actinobacteria	c__Actinobacteria	o__Actinomycetales	g_Mycobacterium	0.00408308	0.00389487	0.00483138	0.00451495	0.00917001	0.0068234	0.00798977	0.0108736	T, TD	g_Mycobacterium	0.6		0.8	0.7	0.6	0.8	0.6	-0.7		0.8	0.7			0.7			-0.9		0.6	-0.7				-0.6		0.8				0.7		0				0.6
p__Actinobacteria	c__Actinobacteria	o__Actinomycetales	g_Rhodococcus	0.0028639	0.000387297	0.000770416	0.00158496	0.00257787	0.00314432	0.00285852	0.00336039	T	g_Rhodococcus	0.7		0.7			0.7		-0.7									-0.7		0.7														0	0.6
p__Actinobacteria	c__Actinobacteria	o__Actinomycetales	f_Propionibacteriaceae_unclassified	0.000822357	0.00078007	0.000812193	0.000795167	0.00458501	0.00417101	0.0034267	0.00338213	T	f_Propionibacteriaceae_unclassified	0.7		0.7			0.7		-0.7		0.8	0.8		-0.7		-0.7		-0.7		0.9	-0.8				-0.8	0.6	0.8	0.7	0.8	0.8	0.7		0.6				0
p__Actinobacteria	c__Actinobacteria	o__Actinomycetales	o_Actinomycetales_unclassified	0.0073151	0.00622413	0.00803838	0.00769025	0.0197764	0.0156574	0.0137127	0.0126282	T, TD	o_Actinomycetales_unclassified	0.7		0.7			0.6		-0.7		0.7	0.8	0.6			-0.7		-0.8		0.7	-0.7				-0.8		0.8	0.7	0.7		0.6		0.8				0.8
p__Actinobacteria	c__Coriobacteriia	o__Coriobacteriales	f_Coriobacteriaceae_unclassified	0.00124789	0	0.000853971	0.000268384	0.00200713	0.00367908	0.00514299	0.00408309	-	f_Coriobacteriaceae_unclassified	0.9	0.7	0.9	0.8		0.9		-0.7		0.8		0.6		0.7			-0.7		0.8	-0.9			-0.7	-0.7		0.8		0.8	0.7	0.7					0.6	0.8
p__Actinobacteria	c__Coriobacteriia	o__Coriobacteriales	g_Olsenella	0.00243837	0	0	0.000799783	0.00263686	0.00156145	0.00285852	0.00185882	T, TD	g_Olsenella	0.7	0.7	0.7			0.7		-0.8				0.7							0.7									0.7					0.6			0.7
p__Actinobacteria	c__Coriobacteriia	o__Solirubrobacterales	g_Conexibacter	0.00164471	0.00195291	0.000770416	0.00213172	0.00515575	0.00472718	0.00456894	0.00334317	-	g_Conexibacter	0.7		0.6			0.7					0.8	0.7					-0.7		0.9	-0.7				-0.7		0.7		0.8		0.7			0.7			0.8
p__Actinobacteria	p_Actinobacteria_unclassified	p_Actinobacteria_unclassified	p_Actinobacteria_unclassified	0.00121918	0.000387297	0.000385208	0.00134117	0.00257787	0.00472718	0.00456307	0.00482752	T	p_Actinobacteria_unclassified	0.8		0.8	0.8	0.7	0.9	0.7	-0.7		0.7	0.6	0.7					-0.8		0.7	-0.8				-0.7		0.6				0.7		0.8	0.7
p__Chloroflexi	c__Thermomicrobia	o_JG30-KF-CM45_unclassified	o_JG30-KF-CM45_unclassified	0.0028639	0.00234021	0.00290534	0.00294073	0.0060214	0.00680199	0.00627935	0.00551125	T, TD	o_JG30_KF_CM45_unclassified	0.7		0.7	0.7		0.7				0.7	0.7								0.7	-0.8				-0.9		0.8		0.7							0.8	0.8
p__Firmicutes	c__Bacilli	o__Bacillales	f_Bacillaceae_unclassified	0.00365755	0.00662238	0.00521659	0.00530164	0.00641519	0.0126415	0.0188498	0.0126799	T	f_Bacillaceae_unclassified	0.7		0.7			0.7					0.7						-0.7		0.7	-0.8			-0.6										0.6
p__Firmicutes	c__Bacilli	o__Bacillales	f_Thermoactinomycetaceae_unclassified	0	0	0.000385208	0.000268384	0.00125945	0	0.000568182	0.00111439	-	f_Thermoactinomycetaceae_unclassified					0.7		0.7							0.6		-0.7																		0.7
p__Firmicutes	c__Bacilli	o__Bacillales	g_Planifilum	0	0	0.000385208	0	0	0.00154004	0.00114223	0.00150609	T, TD	g_Planifilum	0.7		0.7	0.7		0.7				0.8										-0.6	0.6		-0.8
p__Firmicutes	c__Bacilli	o__Bacillales	g_Thermoactinomyces	0.000793651	0	0.000853971	0.000516796	0.000688705	0.000513347	0.00342083	0.00183708	-	g_Thermoactinomyces				0.7
p__Firmicutes	c__Bacilli	o__Lactobacillales	f_Enterococcaceae_unclassified	0.00164471	0.00078007	0.000770416	0.000268384	0.0293992	0.0266946	0.00857557	0.00264221	TD	f_Enterococcaceae_unclassified	0.7					0.7		-0.8		0.7	0.7	0.8			-0.7		-0.7		0.9					-0.9		0.7		0.8		0.7						0.8
p__Firmicutes	c__Bacilli	o__Lactobacillales	g_Enterococcus	0.00453732	0.00351305	0.00286357	0.00214095	0.0425245	0.0392505	0.021146	0.0111267	T	g_Enterococcus.1	0.7		0.7			0.7		-0.8		0.7	0.9	0.8			-0.8		-0.7		0.9	-0.7				-0.9		0.8		0.8	0.8	0.7						0.9
p__Firmicutes	c__Bacilli	o__Lactobacillales	f_Lactobacillaceae_unclassified	0.00243837	0.000392773	0.000426985	0	0.0153094	0.00568964	0.00456307	0.00258151	T, TD	f_Lactobacillaceae_unclassified	0.7		0.7			0.7		-0.8		0.7	0.7	0.7					-0.6		0.8					-0.8		0.7		0.8	0.7							0.9
p__Firmicutes	c__Bacilli	o__Lactobacillales	g_Lactobacillus	0.00983958	0.00156014	0.00162439	0.00104358	0.0519495	0.0078715	0.00684754	0.00668182	-	g_Lactobacillus		0.6						-0.8				0.8							0.6					-0.7				0.7
p__Firmicutes	c__Bacilli	o__Lactobacillales	g_Pediococcus	0.00453732	0.00116737	0.00166616	0.00186795	0.0186939	0.00943296	0.00910265	0.0074	T	g_Pediococcus	0.7		0.6			0.7		-0.7		0.6		0.7							0.7	-0.7				-0.8		0.8		0.7				0.6				0.8
p__Firmicutes	c__Bacilli	o__Lactobacillales	g_Leuconostoc	0.00204154	0.00156014	0.00123918	0.00158958	0.00974076	0.00470577	0.00285265	0.0040876	T	g_Leuconostoc			0.7			0.7		-0.7		0.7	0.8	0.7	-0.6		-0.7		-0.8		0.7	-0.7				-0.8		0.7			0.7			0.8				0.8
p__Firmicutes	c__Bacilli	o__Lactobacillales	g_Weissella	0.000822357	0.000392773	0	0	0.00533269	0.00316573	0.00228447	0.00255978	T, TD	g_Weissella	0.7		0.8	0.7		0.8		-0.8		0.7	0.8	0.9			-0.7		-0.7		0.8	-0.7				-0.9		0.8		0.8	0.7			0.7				0.8
p__Firmicutes	c__Clostridia	c__Clostridia_unclassified	f_Clostridiaceae_unclassified	0.000396825	0	0	0.000268384	0.0111182	0.00731533	0.00684754	0.01299	T	f_Clostridiaceae_unclassified	0.7		0.9	0.8		0.8		-0.7		0.8	0.7		-0.7	0.6	-0.6	-0.7	-0.8		0.8	-0.8				-0.8	0.6	0.8	0.7	0.7		0.7		0.8				0.8
p__Firmicutes	c__Clostridia	o__Clostridiales	g_Caloramator	0	0.000392773	0	0.000258398	0	0.00104811	0.00514299	0.0100902	T, TD	g_Caloramator	0.7		0.8	0.8	0.7	0.8	0.7			0.7							-0.7			-0.7	0.8		-0.8
p__Firmicutes	c__Clostridia	o__Clostridiales	g_Clostridium	0.0246133	0.0171451	0.0135056	0.0157557	0.123656	0.095891	0.0730678	0.0702656	T	g_Clostridium	0.7		0.7			0.7		-0.8		0.7	0.8	0.8			-0.8		-0.7		0.8	-0.7				-0.9		0.8		0.8	0.7			0.7				0.8
p__Firmicutes	c__Clostridia	o__Clostridiales	g_Oxobacter	0	0	0.000385208	0	0	0	0.00628523	0.0133247	T, TD	g_Oxobacter			0.7	0.7	0.8	0.7	0.8			0.6				0.8							0.9		-0.6
p__Firmicutes	c__Clostridia	o__Clostridiales	g_Pseudoramibacter_Eubacterium	0.00209895	0.00156014	0.0011974	0.00132656	0.00257787	0.00419243	0.00513712	0.00552027	TD	g_Pseudoramibacter_Eubacterium	0.7		0.7			0.8				0.7							-0.7		0.7	-0.8			-0.7							0.7
p__Firmicutes	c__Clostridia	o__Clostridiales	f_Lachnospiraceae_unclassified	0.0510723	0.0245585	0.0162439	0.0128011	0.0257388	0.0900515	0.0901954	0.0777997	T, TD	f_Lachnospiraceae_unclassified	0.9	0.7	0.8	0.8		0.9		-0.8	0.8	0.8		0.7							0.7	-0.8			-0.8	-0.7				0.7								0.6
p__Firmicutes	c__Clostridia	o__Clostridiales	g_Clostridium	0.00331814	0.00117284	0.0011974	0.00134117	0.00476195	0.0105025	0.00970606	0.00809727	T	g_Clostridium.1	0.8	0.7	0.8	0.8		0.8		-0.7		0.7		0.7							0.7	-0.7				-0.7				0.6							0.6
p__Firmicutes	c__Clostridia	o__Clostridiales	g_Roseburia	0	0.000387297	0.000426985	0.000273	0	0.0204274	0.00513125	0.00225051	T	g_Roseburia	0.7		0.7	0.7		0.7			0.7	0.6										-0.8			-0.7
p__Firmicutes	c__Clostridia	o__Clostridiales	f_Peptostreptococcaceae_unclassified	0.00365755	0.00194744	0.0020096	0.00265775	0.027687	0.022545	0.0171335	0.0283396	-	f_Peptostreptococcaceae_unclassified	0.7		0.8	0.7		0.8		-0.8		0.8	0.7	0.7					-0.8		0.7	-0.8				-0.8		0.8						0.8	0.7			0.7
p__Firmicutes	c__Clostridia	o__Clostridiales	g_[Clostridium]	0.000822357	0.00078007	0.000812193	0.00107278	0.013873	0.0125987	0.0034267	0.00847543	T	g_.Clostridium.	0.6		0.7			0.7		-0.7		0.7	0.8	0.7			-0.7		-0.7		0.8	-0.8				-0.9		0.8		0.7	0.7	0.6		0.7			0.6	0.8
p__Firmicutes	c__Clostridia	o__Clostridiales	f_Ruminococcaceae_unclassified	0.0320719	0.0351086	0.0340286	0.036064	0.00733983	0.0298817	0.0776367	0.0888448	TD	f_Ruminococcaceae_unclassified					0.7		0.7														0.7
p__Firmicutes	c__Clostridia	o__Clostridiales	g_Butyricicoccus	0.000851064	0	0	0	0.000688705	0.00158287	0.00228447	0.00220704	-	g_Butyricicoccus	0.8	0.7	0.8	0.8		0.8		-0.7		0.8		0.7								-0.8			-0.7			0.7		0.7
p__Firmicutes	c__Clostridia	o__Clostridiales	g_Clostridium	0.000396825	0.00117284	0	0.000789796	0	0.0057967	0.00571117	0.0104212	T	g_Clostridium.3			0.8	0.8	0.7	0.7	0.7													-0.7	0.7		-0.8
p__Firmicutes	c__Clostridia	o__Clostridiales	g_Ethanoligenens	0	0	0	0.000258398	0	0.00733674	0.01144	0.00777899	T, TD	g_Ethanoligenens	0.8		0.8	0.8		0.8				0.7							-0.7			-0.8			-0.7
p__Firmicutes	c__Clostridia	o__Clostridiales	g_Oscillospira	0.00121918	0.00116737	0.00158261	0.00106817	0.00131843	0.00988207	0.019418	0.0192711	T	g_Oscillospira	0.9		0.8	0.8	0.7	0.8	0.6			0.7										-0.7	0.6		-0.8
p__Firmicutes	c__Clostridia	o__Clostridiales	g_Ruminococcus	0.0012766	0.00078007	0.00196782	0.00160418	0.00131843	0.0162564	0.0262831	0.0259619	T	g_Ruminococcus	0.7		0.8	0.7		0.8				0.8				0.7			-0.7			-0.7	0.7		-0.7							0.7		0.6
p__Firmicutes	c__Clostridia	o__Clostridiales	g_Symbiobacterium	0	0.000392773	0	0	0	0.00156145	0.00285265	0.00185882	T,TD	g_Symbiobacterium	0.8		0.8	0.8	0.7	0.8	0.7		0.7	0.8							-0.7		0.7	-0.8	0.7		-0.8
p__Firmicutes	c__Clostridia	o__Clostridiales	f_Veillonellaceae_unclassified	0.000425532	0.000387297	0	0.000268384	0.000688705	0.0104597	0.00914375	0.00783969	T, TD	f_Veillonellaceae_unclassified	0.8		0.8	0.7		0.8		-0.6	0.7	0.8									0.7	-0.9			-0.8	-0.6				0.7								0.7
p__Firmicutes	c__Clostridia	o__Clostridiales	g_Sporanaerobacter	0.00164471	0.000392773	0.000770416	0.000541385	0.00332556	0.00314432	0.00970606	0.0144961	T, TD	g_Sporanaerobacter	0.9	0.7	0.9	0.9	0.7	0.9	0.7	-0.8		0.9		0.7		0.8			-0.8		0.8	-0.8	0.7			-0.7		0.8		0.7		0.7		0.8				0.7
p__Firmicutes	c__Clostridia	o__Clostridiales	g_Tepidimicrobium	0.00201283	0.00156014	0.00166616	0.00131658	0.00188917	0.00419243	0.00399489	0.00516302	T	g_Tepidimicrobium	0.7		0.8	0.7	0.7	0.8	0.7			0.7							-0.8		0.7	-0.8			-0.7									0.7
p__Firmicutes	c__Clostridia	o__Rhizobiales	f_Beijerinckiaceae_unclassified	0.00164471	0.00194744	0.00162439	0.00265775	0.00263686	0.00260956	0.00285265	0.00334317	T, TD	f_Beijerinckiaceae_unclassified			0.7		0.7		0.7									-0.7	-0.7			-0.7												0.7
p__Firmicutes	c__Clostridia	o__Rhizobiales	g_Hyphomicrobium	0.00371496	0.00546049	0.00363398	0.00449187	0.00854029	0.00735816	0.00685341	0.00705629	T	g_Hyphomicrobium			0.7								0.8	0.7	-0.8		-0.8		-0.7		0.7	-0.7				-0.7		0.8		0.8	0.7			0.8				0.8
p__Firmicutes	c__Clostridia	o__Rhizobiales	f_Phyllobacteriaceae_unclassified	0.000822357	0.00078007	0.00158261	0.00107278	0.00200713	0.00260956	0.00171629	0.00440137	T	f_Phyllobacteriaceae_unclassified			0.7	0.7		0.7				0.8				0.7			-0.7				0.7			-0.7		0.7				0.7		0.6			0.7
p__Firmicutes	c__Clostridia	o__Burkholderiales	g_Burkholderia	0	0	0	0	0.000688705	0.000513347	0	0.00146712	T	g_Burkholderia			0.7	0.7						0.7											0.6
p__Firmicutes	c__Clostridia	o__Burkholderiales	g_Brachymonas	0.00124789	0.00078007	0.000385208	0.000273	0.00131843	0.0020748	0.00171042	0.00189778	T	g_Brachymonas	0.7		0.7			0.8		-0.8		0.8		0.7			-0.7				0.8	-0.6				-0.7		0.7		0.7		0.6						0.7
p__Tenericutes	p_Tenericutes_unclassified	p_Tenericutes_unclassified	p_Tenericutes_unclassified	0.00121918	0.00117284	0.000770416	0.00106817	0	0.00102669	0.00627935	0.00742625	T, TD	p_Tenericutes_unclassified				0.7	0.7		0.7														0.7		-0.7
				CR01	CR03	CR06	CR10	TH01	TH03	TH06	THR10
p__Actinobacteria				0.0245272	0.0155795	0.0192838	0.0210043	0.0563975	0.0513358	0.054265	0.0495762
p__Chloroflexi				0.0028639	0.00234021	0.00290534	0.00294073	0.0060214	0.00680199	0.00627935	0.00551125
p__Firmicutes				0.16362	0.113863	0.0984517	0.0991584	0.422487	0.481337	0.48303	0.493379
p__Tenericutes				0.00121918	0.00117284	0.000770416	0.00106817	0	0.00102669	0.00627935	0.00742625
		o__Clostridiales		0.125481	0.088906	0.0757939	0.0773974	0.214864	0.347351	0.383697	0.408006
								0.508569	0.721637	0.794354	0.826963
		o_Methanobacteriales		0.147444	0.118457	0.117501	0.115508	0.381175	0.438109	0.467825	0.605407
		o__Lactobacillales		0.0258612	0.00936631	0.0085907	0.00691044	0.17295	0.0968107	0.055372	0.0370796
[truncated: 164 more columns]
